# Supplementary material for: Impact of COVID-19 pandemic in the Brazilian maternal mortality ratio: A comparative analysis of Neural Networks Autoregression, Holt-Winters exponential smoothing, and Autoregressive Integrated Moving Average models
Source: PLoS One. 2024 Jan 31;19(1):e0296064. doi: 10.1371/journal.pone.0296064 (PMC10830046; doi:10.1371/journal.pone.0296064)
Supplement: S1 File — (CSV) [file pone.0296064.s001.csv]

Year_quartely	Maternal death	Number of live born	Maternal mortality ratio
1996_Q1	382	568411	67.20
1996_Q2	379	590296	64.21
1996_Q3	384	582821	65.89
1996_Q4	320	576589	55.50
1997_Q1	488	761069	64.12
1997_Q2	430	784760	54.79
1997_Q3	410	758393	54.06
1997_Q4	466	722433	64.50
1998_Q1	537	826301	64.99
1998_Q2	507	826869	61.32
1998_Q3	448	787261	56.91
1998_Q4	311	707606	43.95
1999_Q1	475	846052	56.14
1999_Q2	493	859471	57.36
1999_Q3	423	819348	51.63
1999_Q4	434	731468	59.33
2000_Q1	408	818386	49.85
2000_Q2	434	837412	51.83
2000_Q3	404	811560	49.78
2000_Q4	260	739403	35.16
2001_Q1	411	792618	51.85
2001_Q2	415	817059	50.79
2001_Q3	382	772525	49.45
2001_Q4	379	733272	51.69
2002_Q1	453	826301	54.82
2002_Q2	435	826869	52.61
2002_Q3	393	787261	49.92
2002_Q4	369	707606	52.15
2003_Q1	432	772703	55.91
2003_Q2	421	804368	52.34
2003_Q3	372	758461	49.05
2003_Q4	372	702719	52.94
2004_Q1	464	777912	59.65
2004_Q2	427	796699	53.60
2004_Q3	422	753214	56.03
2004_Q4	359	698723	51.38
2005_Q1	449	762454	58.89
2005_Q2	453	810020	55.92
2005_Q3	390	763755	51.06
2005_Q4	369	698867	52.80
2006_Q1	411	731477	56.19
2006_Q2	441	786008	56.11
2006_Q3	396	737733	53.68
2006_Q4	389	689710	56.40
2007_Q1	418	748736	55.83
2007_Q2	455	758730	59.97
2007_Q3	396	712603	55.57
2007_Q4	346	671259	51.54
2008_Q1	435	729018	59.67
2008_Q2	460	763808	60.22
2008_Q3	390	735779	53.01
2008_Q4	406	706223	57.49
2009_Q1	454	746158	60.85
2009_Q2	397	738256	53.78
2009_Q3	581	715906	81.16
2009_Q4	452	681261	66.35
2010_Q1	464	737953	62.88
2010_Q2	428	740894	57.77
2010_Q3	440	708977	62.06
2010_Q4	396	674044	58.75
2011_Q1	449	744887	60.28
2011_Q2	420	772013	54.40
2011_Q3	413	716720	57.62
2011_Q4	398	679540	58.57
2012_Q1	433	744033	58.20
2012_Q2	455	745992	60.99
2012_Q3	387	717107	53.97
2012_Q4	372	698657	53.25
2013_Q1	450	730168	61.63
2013_Q2	488	762041	64.04
2013_Q3	377	721457	52.26
2013_Q4	371	690361	53.74
2014_Q1	500	744123	67.19
2014_Q2	515	772450	66.67
2014_Q3	460	748603	61.45
2014_Q4	414	714083	57.98
2015_Q1	487	771080	63.16
2015_Q2	514	784863	65.49
2015_Q3	434	748211	58.01
2015_Q4	461	713514	64.61
2016_Q1	517	754770	68.50
2016_Q2	531	765487	69.37
2016_Q3	385	699782	55.02
2016_Q4	381	637761	59.74
2017_Q1	487	716894	67.93
2017_Q2	508	777526	65.34
2017_Q3	462	731260	63.18
2017_Q4	417	697855	59.75
2018_Q1	461	743426	62.01
2018_Q2	508	776758	65.40
2018_Q3	460	727709	63.21
2018_Q4	433	697039	62.12
2019_Q1	473	736698	64.21
2019_Q2	476	743592	64.01
2019_Q3	393	707596	55.54
2019_Q4	384	661260	58.07
2020_Q1	445	698126	63.74
2020_Q2	688	715427	96.17
2020_Q3	536	677226	79.15
2020_Q4	478	639366	74.76
2021_Q1	867	674851	128.47
2021_Q2	1375	695310	197.75
2021_Q3	554	663281	83.52
2021_Q4	485	448125	108.23
2022_Q1*	489	660311	74.06
2022_Q2*	374	668589	55.94
2022_Q3*	336	612786	54.83
2022_Q4*	267	529833	50.39
2023_Q1*	363	651014	55.76
