# Supplementary material for: Impact of COVID-19 pandemic in the Brazilian maternal mortality ratio: A comparative analysis of Neural Networks Autoregression, Holt-Winters exponential smoothing, and Autoregressive Integrated Moving Average models
Source: PLoS One. 2024 Jan 31;19(1):e0296064. doi: 10.1371/journal.pone.0296064 (PMC10830046; doi:10.1371/journal.pone.0296064)
Supplement: S2 File — (TXT) [file pone.0296064.s002.txt]

setwd("C:/Users/thiago.tibl/Documents/R/MortalidadeMaterna/R")
library(ggplot2)
library(readr)
library(forecast)
library(dplyr)
library(readxl)
library(zoo)
library(tidyr)
library(seasonal)
library(vars)
library(tsfeatures)

############################################################
#Data import
df <- read_delim("BMMR_1996-2022_BRAZIL.csv", delim = ";", escape_double = FALSE, trim_ws = TRUE)
bmmr<-df[1:104,4] #BMMR from 1996  to 2021 #2022 data still preliminary
bmmr=ts(bmmr, start=1996, frequency = 4) #Quarter

#########################################################################
#Sasonalidade
ggseasonplot(bmmr)+ylab("MMR")

#Decomposition
decx_add=decompose(bmmr,type="additive")
autoplot(decx_add)             

##################################################
#Outliers detection by Seasonal Decomposition of Time Series by Loess
outliers<-tsoutliers(bmmr) #identify outliers
df[outliers$index,1]
out=cbind(c(2009.5,2021,2021.25,2021.75),bmmr[outliers$index])
x=tsclean(bmmr) #identifies and replaces outliers

#Figure 1 - Outliers highlit
tiff('Figure 1_Outilers.tiff', units="in", width=10, height=8, res=900, compression = 'lzw')
plot.ts(bmmr,lwd=2, col="black",
        ylab = "Maternal Mortality Ratios",xlab =  "Years",
        main = "Brazil Maternal Mortality Ratios (1996-2021)")
  lines(decx_add$trend, b=0, lty=3, lwd=2, col="blue" )
  points(out, lwd=2, col="red")
dev.off()

#####################################################################
#Training set 1 - to model calibration (1996-2015)
trainingset=x[1:(length(x)-24)] 
trainingset=ts(trainingset, start=1996, frequency = 4)

#Test set 1 - to model validation (2016-2019)
testset=x[(length(x)-23):(length(x)-8)]
testset=ts(testset, start=2016, frequency = 4)

#Training set 2 - to prediton 2021 (1996-2019)
trainingset2=x[1:(length(x)-8)] 
trainingset2=ts(trainingset2, start=1996, frequency = 4)

#Test set 2 - to study COVID effects (2020-2021)
testset2=bmmr[(length(x)-7):length(x)]
testset2=c(testset2,df$`Maternal mortality ratio`[105:109])
testset2=ts(testset2, start=2020, frequency = 4)

####### HOLT-WINTERS ##########################################################
#What is the best HW, Additive or Multiplicative?
#Model HW Additive
model_hwa=HoltWinters(trainingset,seasonal = "additive")
phwa <- forecast(model_hwa, h=length(testset))
RMSE_hwa = accuracy(phwa$mean,testset)[1,2:3]

#Model HW Multiplicative
model_hwm=HoltWinters(trainingset,seasonal = "multiplicative") 
fit_hwm<-ts(model_hwm$fitted[,1], start=1997, frequency = 4)
phwm <- forecast(model_hwm, h=length(testset))
RMSE_HWM = accuracy(phwm$mean,testset)[1,2:3]
pHWM = t.test(phwm$mean,testset)

#Goodness-of-fit HW Multiplicative
cbind(Data = trainingset,
      Fitted = fit_hwm) %>%
  as.data.frame() %>%
  ggplot(aes(x=Data, y=Fitted)) +
  geom_point() +
  ylab("Fitted (predicted values)") +
  xlab("Data (actual values)") +
  ggtitle("Maternal Mortality Ratios") +
  geom_abline(intercept=0, slope=1)
cor_hwm<-tslm(fit_hwm ~ trainingset[5:length(trainingset)])
CV(cor_hwm)

#Ljung-Box test
checkresiduals(model_hwm)
checkresiduals(hw(trainingset, seasonal = "multiplicative"),plot=FALSE)

######################Holt winters - Controlled COVID-19 scenario
model_hwm2021=HoltWinters(trainingset2, alpha=model_hwm$alpha, beta=model_hwm$beta, gamma =model_hwm$gamma)
fit_hwm2021<-ts(model_hwm2021$fitted[,1], start=1997, frequency = 4)
phwm2021 <- forecast(model_hwm2021, h= 24, prediction.interval = TRUE)

#Figure S1
tiff('Figure S1_hw_diagnostics.tiff', units="in", width=10, height=8, res=900, compression = 'lzw')
checkresiduals(model_hwm2021)
dev.off()
checkresiduals(model_hwm2021) #Reported in the paper

#Ljung-Box test
model_hwm2021
checkresiduals(hw(trainingset2, seasonal = "multiplicative"),plot=FALSE)

#COVID IMPACT
COVID_hwm=cbind(testset2, phwm2021$mean)

######################Holt winters - Pandemic scenario
model_hwm2025=HoltWinters(x, alpha=model_hwm$alpha, beta=model_hwm$beta, gamma = model_hwm$gamma)
fit_hwm2025<-ts(model_hwm2025$fitted[,1], start=1997, frequency = 4)
phwm2025 <- forecast(model_hwm2025, h= 16, prediction.interval = TRUE)

#Plot model HW Controlled COVID-19 scenario x Pandemic scenario
tiff('Figure 2_hw_forecast.tiff', units="in", width=10, height=8, res=900, compression = 'lzw')
plot(bmmr, main=paste("Holt-Winters Multiplicative (alpha = 0.1571, beta* = 0.2434 and gama = 0.1979) forecast up to 2025"),
     ylim = c(30,200), xlim = c(1996,2025),
     ylab="MMR", xlab="Years")
  lines(fit_hwm2021, col="red")
    lines(phwm2021$mean, col="blue", lwd=2)
    polygon(c(seq(from=2020, to=2025.75, by=0.25),rev(seq(from=2020, to=2025.75, by=0.25))),c(phwm2021$upper[,1],rev(phwm2021$lower[,1])), 
            border = NA, col =  adjustcolor( "blue", alpha.f = 0.15))
      lines(phwm2025$mean, col="purple", lwd=2)
      polygon(c(seq(from=2022, to=2025.75, by=0.25),rev(seq(from=2022, to=2025.75, by=0.25))),c(phwm2025$upper[,1],rev(phwm2025$lower[,1])), 
              border = NA, col =  adjustcolor( "purple", alpha.f = 0.15))
      points(c(2022,2022.25,2022.50,2022.75,2023.0),testset2[9:13], pch=8, lwd=2, col="red")
dev.off()

### ARIMA ################################################################
#Stationarity - sequence of kpss tests to determine the appropriate number of first differences is carried out
ndiffs(x, test="kpss") 
ur.kpss(x)
diff_1 <- diff(x)
ur.kpss(diff_1)

#FIGURE X - Auto-correlation plot (R de x-1 vx x, quanto mais pr?ximo de 1, mais preditivo)
tiff('Figure S2_ACF-ARIMA.tiff', units="in", width=10, height=8, res=900, compression = 'lzw')
par(mfrow = c(2, 2))
plot.ts(trainingset, xlab = "year", ylab="BMMR", main="a) BMMR, 1996-2019")
plot.ts(diff(trainingset), xlab = "year", ylab="First order difference BMMR", main="b) First order difference of BMMR, 1996-2019")
acf(diff_1, main = "c) Autocorrelation function plot") #If one or more large spikes are outside these bounds, or if substantially more than 5% of spikes are outside these bounds, then the series is probably not white noise.
pacf(diff_1, main = "d) Partial autocorrelation function plot")
dev.off()

#Model ARIMA
model_smx = auto.arima(trainingset,
                     stepwise = FALSE,
                     approximation = FALSE,
                     xreg = NULL) #usar quando tiver preditores externos
fit_smx<-ts(model_smx$fitted, start=1996, frequency = 4)
summary(model_smx)

fit3 <- Arima(trainingset, order=c(0,1,2), seasonal=c(1,0,0))
summary(fit3)
checkresiduals(fit3)

#Accuracy - https://otexts.com/fpp2/forecasting-on-training-and-test-sets.html
psmx <- forecast(model_smx, h=length(testset))
RMSE_ARIMA = accuracy(psmx$mean,testset)[1,2:3]
p_ARIMA = t.test(psmx$mean,testset)

####Qualidade do modelo
#Goodness-of-fit
cbind(Data = trainingset,
      Fitted = fit_smx) %>%
  as.data.frame() %>%
  ggplot(aes(x=Data, y=Fitted)) +
  geom_point() +
  ylab("Fitted (predicted values)") +
  xlab("Data (actual values)") +
  ggtitle("Percent change in US consumption expenditure") +
  geom_abline(intercept=0, slope=1)
cor_smx<-tslm(fit_smx ~ trainingset)
CV(cor_smx)

#Ljung-Box test
checkresiduals(model_smx)

########### ARIMA -  Controlled COVID-19 scenario
model_smx2021  = Arima(trainingset2,model=model_smx,
                       stepwise = FALSE,
                       approximation = FALSE,
                       xreg = NULL) #usar quando tiver preditores externos
fit_smx2021<-ts(model_smx2021$fitted, start=1996, frequency = 4)
summary(model_smx2021)

psmx2021 = forecast(model_smx2021,h = 24, 
                     level = c(0.80,0.95),
                     xreg = NULL)

tiff('Figure S3_ARIMA_diagnostics.tiff', units="in", width=10, height=8, res=900, compression = 'lzw')
checkresiduals(model_smx2021)
dev.off()
checkresiduals(model_smx2021) #Reported in the paper

#COVID IMPACT
COVID_smx=cbind(testset2, psmx2021$mean)

########### ARIMA - Pandemic scenario
model_smx2025  = Arima(x,model=model_smx,
                       stepwise = FALSE,
                       approximation = FALSE,
                       xreg = NULL) #usar quando tiver preditores externos
summary(model_smx2025)
fit_smx2025<-ts(model_smx2025$fitted, start=1996, frequency = 4)

psmx2025 = forecast(model_smx2025,h = 16, 
                     level = c(0.80,0.95),
                     xreg = NULL)

checkresiduals(psmx2025)

#Plot model ARIMA - Controlled COVID-19 scenario x Pandemic scenario
tiff('Figure 3_ARIMA_forecast.tiff', units="in", width=10, height=8, res=900, compression = 'lzw')
par(mfrow = c(1, 1))
plot(bmmr, main=paste("ARIMA(0,1,3)(2, 0, 0)[4] model forecast up to 2025"),
     ylim = c(30,170), xlim = c(1996,2025),
     ylab="BMMR", xlab="Years")
  lines(fit_smx2021, col="red")
    lines(psmx2021$mean, col="blue", lwd=2)
polygon(c(seq(from=2020, to=2025.75, by=0.25),rev(seq(from=2020, to=2025.75, by=0.25))),c(psmx2021$upper[,1],rev(psmx2021$lower[,1])), 
        border = NA, col =  adjustcolor( "blue", alpha.f = 0.15))
lines(psmx2025$mean, col="purple", lwd=2)
polygon(c(seq(from=2022, to=2025.75, by=0.25),rev(seq(from=2022, to=2025.75, by=0.25))),c(psmx2025$upper[,1],rev(psmx2025$lower[,1])), 
        border = NA, col =  adjustcolor( "purple", alpha.f = 0.15))
  points(c(2022,2022.25,2022.50,2022.75,2023.0),testset2[9:13], pch=8, lwd=2, col="red")
dev.off()

### Neural Network - NNAR #############################################################
####Cross validation set - 3 vector with 16 quartely (4 years)
cvs=seq(from = length(x)-55, to = length(x)-23, by = 16)
results_cv=vector(mode = 'numeric',length = length(cvs))

## Parameter tuning
Grid = expand.grid(p = seq(from = 1, to = 20, by = 1),
                   P = seq(from = 1, to = 10, by = 1),
                   decay = seq(from = 0.05, to= 0.20, by = 0.05),
                   size = seq(from = 1, to = 3, by = 1))

results_grid = vector(mode = 'numeric',length = nrow(Grid))
for (i in seq_len(nrow(Grid))){
  
  #Fetch the parameters
  parameters = Grid[i,]
  
  ###Cross-validations#####
  for (j in 1:length(cvs)){
    
    #Training and test
    trainingcv = x[1:(cvs[j]-1)]
    
    #Regressors
    testcv = x[cvs[j]:(cvs[j]+15)]
    
    #Model
    model = nnetar(trainingcv,
                   P = parameters$P,
                   size = parameters$size,
                   decay = parameters$decay, 
                   Xreg=NULL)
    #Predictions
    ptuning = nnetar(testcv, model=model)
    
    #Accracy
    results_cv[j] = accuracy(ptuning)[1,2]
  }
  
  #Store results Grid
  results_grid[i] = mean (results_cv)
  print(i)
}

#Fetchthe best parameters
Grid_results = cbind(Grid, results_grid)
#write.csv(Grid_results, "Grid_results", row.names=TRUE)
Grid_results <- read_csv("Grid_results")

#Grid_results<- read.csv("Grid_results")
best_params <- Grid_results[Grid_results$results_grid == min(Grid_results$results_grid),]
best_params

###NN model Test
model_nn=nnetar(trainingset,
              P= best_params$P,
              size = best_params$size,
              decay = best_params$decay,
              Xreg=NULL)

#Accuracy - https://otexts.com/fpp2/forecasting-on-training-and-test-sets.html
pnn <- forecast(model_nn, h=length(testset))
RMSE_NNA = accuracy(pnn$mean,testset)[1,2:3]
pNNA = t.test(pnn$mean,testset)

############ NNA model - Prediction to 2021
model_nn2021=nnetar(trainingset2,
                    P= best_params$P,
                    size = best_params$size,
                    decay = best_params$decay,
                    Xreg=NULL)

pnn2021 = forecast(model_nn2021, PI=TRUE,
                   npaths=100, h = 24,  xreg = NULL)
autoplot(pnn2021)

tiff('Figure S4_ANN_diagnostics.tiff', units="in", width=10, height=8, res=900, compression = 'lzw')
checkresiduals(model_nn2021)
dev.off()
checkresiduals(model_nn2021) #Reported in the paper

#COVID IMPACT
COVID_nn=cbind(testset2, pnn2021$mean, (testset2-pnn2021$mean))

############ NNA model - Prediction to 2025
model_nn2025=nnetar(x,
                 P= best_params$P,
                 size = best_params$size,
                 decay = best_params$decay,
                 Xreg=NULL)

pnn2025 = forecast(model_nn2025, PI=TRUE,
                   npaths=100, h = 16,  xreg = NULL)

#Plot model ANN
tiff('Figure 4_ANN_forecast.tiff', units="in", width=10, height=8, res=900, compression = 'lzw')
par(mfrow = c(1, 1))
plot(bmmr, main=paste("Neural Network Autoregression NNA(5,6,1)[4] forecast up to 2025"),
     ylim = c(30,170), xlim = c(1996,2025),
     ylab="MMR", xlab="Years")
  lines(model_nn2021$fitted, col="red")
    lines(pnn2021$mean, col="blue", lwd=2)
    polygon(c(seq(from=2020, to=2025.75, by=0.25),rev(seq(from=2020, to=2025.75, by=0.25))),c(pnn2021$upper[,1],rev(pnn2021$lower[,1])), 
        border = NA, col =  adjustcolor( "blue", alpha.f = 0.15))
      lines(pnn2025$mean, col="purple", lwd=2)
          polygon(c(seq(from=2022, to=2025.75, by=0.25),rev(seq(from=2022, to=2025.75, by=0.25))),c(pnn2025$upper[,1],rev(pnn2025$lower[,1])), 
          border = NA, col =  adjustcolor( "purple", alpha.f = 0.15))
          points(c(2022,2022.25,2022.50,2022.75,2023.0),testset2[9:13], pch=8, lwd=2, col="red")
dev.off()

#Goodness-of-fit
cbind(Data = x,
      Fitted = model_nn2025$fitted) %>%
  as.data.frame() %>%
  ggplot(aes(x=Data, y=Fitted)) +
  geom_point() +
  ylab("Fitted (predicted values)") +
  xlab("Data (actual values)") +
  ggtitle("Percent change in US consumption expenditure") +
  geom_abline(intercept=0, slope=1)
cor_nn<-tslm(model_nn2025$fitted ~ x)
CV(cor_nn)

#Residual diagnostics
checkresiduals(model_nn2025)

#########################################################
####Models Results
modelsAIC=cbind(CV(cor_hwm),CV(cor_smx),CV(cor_nn))
modelsRSME=cbind(RMSE_HWM, RMSE_ARIMA, RMSE_NNA)
modelsresume=rbind(modelsRSME, modelsAIC)
write.csv(modelsresume, "Models_resume", row.names=TRUE)

#Holm's post-hoc statistical analysis 
dfCOVID=cbind(COVID_hwm[1:13,1:2],COVID_smx[1:13,2],COVID_nn[1:13,2])
t_DH<-t.test(dfCOVID[,1], dfCOVID[,2])
t_DA<-t.test(dfCOVID[,1], dfCOVID[,3])
t_DN<-t.test(dfCOVID[,1], dfCOVID[,4])
t_HA<-t.test(dfCOVID[,2], dfCOVID[,3])
t_HN<-t.test(dfCOVID[,2], dfCOVID[,4])
t_AN<-t.test(dfCOVID[,3], dfCOVID[,4])

COVID=cbind(COVID_hwm[,1:2],rev(psmx2021$lower[,1]),psmx2021$upper[,1],COVID_smx[,2],rev(psmx2021$lower[,1]),psmx2021$upper[,1],COVID_nn[,2],rev(pnn2021$lower[,1]),pnn2021$upper[,1])
write.csv(COVID, "COVID_result", row.names=TRUE)

save.image("BMMR_forecast")
